# Supplementary material for: Sensing of Escherichia coli and LPS by mammary epithelial cells is modulated by O-antigen chain and CD14
Source: PLoS One. 2018 Aug 24;13(8):e0202664. doi: 10.1371/journal.pone.0202664 (PMC6108492; doi:10.1371/journal.pone.0202664)
Supplement: S1 Dataset — (XLSX) [file pone.0202664.s008.xlsx]

## Sheet: Figure 1A
	CXCL8 (pg/ml)
Experiment	Control	P4	5532 (arnD)	3-3C9 (rfaJ)	CBD3 B5 (wfeA)	3-4E1 (wfeE)	5211 (rfaB)	7331 (rfaG)
1	16	95.5	327.5		1551.5	1388.5	1507.5	2029.5
1	13	93.5	203.5		1538.5	1430.5	1604.5	2364.5
2	0.0001	48	76		484	551	542	969
2	1	25	100		584	786	765	1112
3	0	121	227		1434	1477	1398	1848
3	0	124	217		1522	1598	1780	1870
4		64		1316
4		75		1109
5		94		988
5		76		885
6	1	62	39	1221	1165	1096	736	1650
6	0	69	52	1328	1256	1192	787	1719
7	0	19	0.01	1137	832	944	458	1575
7	0	30	0.01	1414	1140	1044	526	1655
8	13	24	51	1238	990	974	783	1471
8	23	20	31	1225	1129	1031	709	1534

## Sheet: Figure 1B
	CXCL8 (pg/ml)
Experiment	P4	5532 (arnD)	3-3C9 (rfaJ)	CBD3 B5 (wfeA)	3-4E1 (wfeE)	5211 (rfaB)	7331 (rfaG)	Control
1	867	1431		1830	1426	1503	2020	0
1	934	1452		1859	1529	1577	2041	7
2	118.5	386.5		1081.5	1040.5	837.5	1116.5	0
2	127.5	539.5		1050.5	921.5	1043.5	1310.5	0
3	500.5	1247.5		1623.5	1627.5	2036.5	2210.5	0
3	487.5	1409.5		1576.5	1607.5	2199.5	2179.5	0
4	908	1372	1580	1560	1521	1682	1514	0
4	1021	1481	1833	1580	1603	1658	1942	0
5	365	836	1853	1585	1652	1719	1585	0
5	343	680	1703	1593	1560	1719	1631	0
6	216	955	1843	1912	1697	1818	1958	7
6	261	955	1808	1692	1556	1816	1828	5

## Sheet: Figure 3
Growth in LB
	OD (600nm)
Time (h)	P4		3-4E1		CBD3 B5		3-3C9		5211		7331		5532
	Expt 1	Expt 2	Expt 1	Expt 2	Expt 1	Expt 2	Expt 1	Expt 2	Expt 1	Expt 2	Expt 1	Expt 2	Expt 1	Expt 2
0	0.02	0.04	0.04	0.03	0.02	0.03	0.03	0.04	0.03	0.04	0.03	0.04	0.05	0.03
1	0.057	0.173	0.117	0.158	0.085	0.133	0.123	0.161	0.113	0.167	0.081	0.158	0.099	0.152
1.5	0.134	0.309	0.262	0.304	0.208	0.269	0.246	0.286	0.246	0.312	0.151	0.304	0.219	0.289
2	0.285	0.511	0.423	0.492	0.356	0.54	0.405	0.484	0.418	0.52	0.252	0.492	0.37	0.499
2.5	0.495	0.945	0.705	0.642	0.583	0.587	0.681	0.627	0.7	0.643	0.421	0.669	0.53	0.64
3	0.716	0.688	0.77	0.665	0.725	0.623	0.76	0.66	0.78	0.679	0.62	0.726	0.763	0.676
3.5	0.767	0.72	0.831	0.694	0.772	0.666	0.795	0.687	0.806	0.709	0.748	0.79	0.797	0.719
4	0.83	0.792	0.87	0.75	0.808	0.748	0.846	0.775	0.838	0.761	0.769	0.805	0.833	0.788
4.5	0.83	0.934	0.897	0.917	0.85	0.937	0.878	0.935	0.806	0.936	0.8	0.96	0.87	0.991
Growth in milk
	cfu/ml
Time (h)	3-4E1		3-3C9		CBD3 B5		7331		5211		5532		P4
	Expt 1	Expt 2	Expt 1	Expt 2	Expt 1	Expt 2	Expt 1	Expt 2	Expt 1	Expt 2	Expt 1	Expt 2	Expt 1	Expt 2
0	20000	35000	21000	20000	30000	14000	18000	15000	30000	22000	31000	20000	26000	11000
1	27000	38000	21000	19000	17000	22000	10000	16000	11000	31000	21000	33000	21000	23000
2	670000	230000	530000	50000	510000	22000	520000	20000	580000	83000	420000	140000	710000	150000
3	590000	2600000	780000	260000	1300000	160000	480000		620000	200000	2100000	1600000	1500000	830000
4	17000000	13000000	4600000	2300000	9400000	7000000	2000000	120000	4700000	340000	9800000	15000000	7200000	9200000
5	84000000	61000000	48000000	10000000	77000000	27000000	1600000	280000	44000000	9200000	67000000	60000000	46000000	16000000
6	140000000	240000000	59000000	47000000	160000000	99000000	2000000	1900000	92000000	33000000	90000000	81000000	96000000	47000000
7	240000000	160000000	120000000	68000000	120000000	120000000	28000000	2900000	170000000	68000000	320000000	140000000	120000000	110000000
Growth in inflammatory milk
	cfu/ml
Time (h)	P4		3-3C9 (rfaJ)		3-4E1 (wfeE)		5211 (rfaB)		5532 (arnD)		7331 (rfaG)		CBD3 B5 (wfeA)
	Expt 1	Expt 2	Expt 1	Expt 2	Expt 1	Expt 2	Expt 1	Expt 2	Expt 1	Expt 2	Expt 1	Expt 2	Expt 1	Expt 2
0	20400	15300	8200	7100	19900	10850	5900	9450	8000	7500	200	11300	10750	10050
1	23200	15750	540	1600	10	2550	10	0	4050	14800	0.1	0.1	70	2600
2	18500	75000	40	1500	0	400	10	0	26400	39500	0	0	20	300
3	168500	257000	0	500	0	0	0	0	119500	176000	0	0	0	0
4.5	4395000	3200000	10	0	0	0	0	0	945000	1900000	0	0	0	0
6	35500000	12450000	0	0	0	0	0	0	21900000	7750000	0	0	0	0
7.5	21600000	31000000	0	0	0	0	0	0	7500000	22650000	0	0	0	0

## Sheet: Figure 4
Percent survival
P4	5532 (arnD)	3-3C9 (rfaJ)	CBD3 B5 (wfeA)	3-4E1 (wfeE)	5211 (rfaB)	7331 (rfaG)
26	28	4	4.2	4.2	1.2	0
21.7	11.7	0.3	2.9	0.1	1.9	0
25	84	2.4	3	5.2	0.3	0
44.5	80	16.5	14	19	4.8	0
30.4

## Sheet: Figure 6
	-CD14				+CD14
	Control	P4-LPS	S-LPS	R-LPS	Control	P4-LPS	S-LPS	R-LPS
Expt 1	8	327	79	792	3	4069	1736	2706
Expt 2	0	114	14	292	0	3516	1468	3080
Expt 3	33	331	141	933	6	6826	2042	3117

## Sheet: Figure 7
CCL20
-CD14				+CD14
Control	P4-LPS	S-LPS	R-LPS	Control	P4-LPS	S-LPS	R-LPS
1	27.95	15.56	61.61	1.51	122.36	119.84	116.97
1.3	45.68	15.63	84.45	1	84.84	105.91	119.15
1	114.83	45.99	91.56	1.39	202.25	175.26	217.77
1	73.52	26.35	131.6	1.18	292.04	340.14	344.89
CXCL8
-CD14				+CD14
Control	P4-LPS	S-LPS	R-LPS	Control	P4-LPS	S-LPS	R-LPS
1	18.83	8.82	27.57	1.22	74.8	67.88	79.89
1.06	42.32	14.19	74.54	1	85.43	96.11	108.13
1	38.41	21.61	52.22	1.21	118.6	99.27	161.64
1	46.85	14.42	83.87	1.83	170.07	206.5	198.09
TAP
-CD14				+CD14
Control	P4-LPS	S-LPS	R-LPS	Control	P4-LPS	S-LPS	R-LPS
1	3.93	2.6	26.26	1.16	92.73	50.04	97.01
2.15	9.94	3.47	29.24	1	134.05	68.44	127.7
1	11.18	4.51	17.72	1.12	137.19	53.57	162.77
1.22	10.06	3.68	26.72	1	177.29	122.79	182.28
LAP
-CD14				+CD14
Control	P4-LPS	S-LPS	R-LPS	Control	P4-LPS	S-LPS	R-LPS
1.63	7.21	2.96	22.21	1	122.79	59.3	111.69
1	14.35	5.58	28.71	1.63	203.19	62.54	217.77
1	7.55	2.57	31.05	1.8	120.54	57.81	123.07
SAA3
-CD14				+CD14
Control	P4-LPS	S-LPS	R-LPS	Control	P4-LPS	S-LPS	R-LPS
1.3	4.69	1.65	18.04	1	97.68	49.87	101.36
1	8.96	4.5	20.16	2.23	155.06	80.26	260.78
1	3.47	1.34	23.7	1.31	89.47	38.41	98.59
TNF-alpha
-CD14				+CD14
Control	P4-LPS	S-LPS	R-LPS	Control	P4-LPS	S-LPS	R-LPS
1	33.05	18.64	37.79	1.26	44.84	71.84	60.55
1	30.98	18.51	47.29	2	87.22	89.06	87.22
1	13.71	7.96	25.75	1.7	57.81	40.32	65.5

## Sheet: Figure 8
	Temperature (°C)
Time (h)	Cow 1	Cow 2	Cow 3	Cow 4	Cow 5	Cow 6
0	38.2	38.3	38.1	37.7	37.9	37.7
4	40.1	40.4	39.9	39.3	39.4	39.4
8	40.8	39.4	40.2	40	40.2	40.1
12	39.6	39.6	39.7	39.7	39.2	39.6
24	38.2	38.5	38.3	38.3	38.1	38
48	38.1	37.9	37.8	38	37.9	38.3
72	38	37.8	37.8	38	37.7	37.9

## Sheet: Figure 9
CCS (cells/ml)
Time (h)	Control						P4-LPS						S-LPS						R-LPS
	Cow 1	Cow 2	Cow 3	Cow 4	Cow 5	Cow 6	Cow 1	Cow 2	Cow 3	Cow 4	Cow 5	Cow 6	Cow 1	Cow 2	Cow 3	Cow 4	Cow 5	Cow 6	Cow 1	Cow 2	Cow 3	Cow 4	Cow 5	Cow 6
0		15	62		148	9	44	23	15	45	67	11	23	24	32	42	71	6	19	18	45	28	62	6
4		96	231		574	60	1311	1887	1522	902	942	2424	1578	2943	2661	582	1001	2374	1915	4022	5368	559	752	6798
8		78	101		460	44	22395	35733	36828	32106	24771	40641	22959	26928	29736	14463	20439	51228	21429	18504	30963	7476	5082	40530
12		36	53		292	12	21228	33171	35160	25107	22755	38160	18654	26373	19371	14913	17013	39135	13605	14904	16446	5997	8784	32289
24		45	56		98	6	10639	15840	19416	8873	7149	17895	6341	15870	9156	7059	6637	19290	4089	16290	8256	4937	4110	7539
48		56	25		50	9	4255	5137	2838	2574	3346	3149	5203	3869	1471	2446	3531	2196	2464	1837	1959	1202	2461	1103
72		12	42		55	2	1946	2018	1507	781	690	3840	1496	1101	633	596	647	3108	1305	751	970	690	391	2570
CXCL8 (pg/ml)
Time (h)	Control						P4-LPS						S-LPS						R-LPS
	Cow 1	Cow 2	Cow 3	Cow 4	Cow 5	Cow 6	Cow 1	Cow 2	Cow 3	Cow 4	Cow 5	Cow 6	Cow 1	Cow 2	Cow 3	Cow 4	Cow 5	Cow 6	Cow 1	Cow 2	Cow 3	Cow 4	Cow 5	Cow 6
0		25	51		39	22	352	26	43	68	30	29	115	29	24	27	28	21	86	30	25	32	25	29
4		1318	1986		1157	847	72289	48813	56914	90741	42084	17411	90043	38244	37613	97018	33515	20736	56074	39259	24575	52478	13545	13823
8		1704	2159		1363	1122	57758	42473	42473	20843	18020	19467	52204	69703	51248	60026	28833	32297	36234	36234	26278	33148	8700	5606
12		0	318		0	0	27606	12686	13827	17188	7336	8536	27606	24177	17878	48510	9915	12203	13255	15657	14239	18574	5298	4520
24		26	38		0	0	10156	8924	2654	6027	4669	2780	7889	4645	1770	6966	3219	2722	3542	2343	1557	2732	2306	1366
48		0	102		0	0	1383	551	233	726	396	793	580	200	95	348	452	566	823	260	154	206	396	645
72		210	273		76	25	1844	379	247	649	222	746	828	202	136	268	359	746	524	313	106	281	268	562
IL1b (pg/ml)
Time (h)	Control						P4-LPS						S-LPS						R-LPS
	Cow 1	Cow 2	Cow 3	Cow 4	Cow 5	Cow 6	Cow 1	Cow 2	Cow 3	Cow 4	Cow 5	Cow 6	Cow 1	Cow 2	Cow 3	Cow 4	Cow 5	Cow 6	Cow 1	Cow 2	Cow 3	Cow 4	Cow 5	Cow 6
0		0	0		0	0	-26	-17	-34	-26	-17	-21	0	0	0	0	0	-26	0	0	0	0	0	0
4		0	0		0	0	26	91	95	41	22	122	30	160	178	84	34	63	45	217	147	74	45	84
8		0	0		0	3	426	826	1243	442	566	1086	563	1359	1353	506	272	2045	531	874	333	291	141	915
12		0	0		31	0	565	338	429	342	227	507	472	355	569	442	101	547	206	244	185	197	43	214
24		2	0		0	0	109	118	60	80	18	51	118	84	43	60	14	47	72	27	27	22	6	10
48		6	0		2	0	6	10	-10	2	-2	-2	0	0	0	2	0	0	31	6	0	2	2	6
72		4	0		4	0	4	13	-24	22	-6	13	4	0	0	0	13	13	0	13	0	4	13	13

## Sheet: Figure 10
CD14 (microgram/ml)
Time (h)	Control						P4-LPS						S-LPS						R-LPS
	Cow 1	Cow 2	Cow 3	Cow 4	Cow 5	Cow 6	Cow 1	Cow 2	Cow 3	Cow 4	Cow 5	Cow 6	Cow 1	Cow 2	Cow 3	Cow 4	Cow 5	Cow 6	Cow 1	Cow 2	Cow 3	Cow 4	Cow 5	Cow 6
0		3.43	3.21		2.74	2.59	5.9	2.66	2.86	3.06	2.37	2.29	4.84	2.83	2.71	2.44	2.48	2.18	4.3	2.94	2.42	2.83	2.49	2.61
4		3.11	3.26		2.99	2.54	4.63	3.42	3.84	4.56	2.69	3.53	6.39	3.75	2.95	3.99	2.69	2.8	4.69	3.36	2.44	3.94	2.99	3.09
8		2.77	3.06		2.38	2.58	9.65	6.05	4.63	5.96	4.83	6.43	9.03	4.84	4.4	7.14	4.56	6.25	7.04	4.24	2.86	6.23	4.21	6.26
12		2.74	3.03		2.81	2.5	10.7	7.95	5.7	7.57	6.76	8.75	9.51	6.12	4.99	7.83	5.69	8.29	6.96	5.17	3.66	6.7	4.6	6.9
24		3.94	3.41		3.04	2.44	10.6	8.03	5.18	8.66	4.82	7.41	9.26	5.65	4.34	6.65	4.75	7.08	8.02	4.82	3.61	5.57	4.09	5.68
48		3.66	3.7		2.69	3.05	6.33	4.37	3.81	6.46	3.21	5.14	5.09	3.73	3.23	4.24	3.75	3.82	5.11	3.59	3.12	4.21	3.51	4.07
72		3.65	1.75		2.43	1.43	5.33	3.64	1.55	4.28	2.24	1.5	5.04	3.24	1.66	4.08	2.65	1.62	4.92	3.44	1.37	4.67	2.84	1.95

## Sheet: Figure S1
CXCL8 (pg/ml)
		-CD14						+CD14
Control		0	0	0	0	0	0	0	0	0	0	0	0
MG1655		213	232	743	660	407	478	669	631	1362	1348	1127	1132
MG1655 wbbL+		0	0	0	0	0	0	346	376	647	773	509	416

[truncated: 4 more sheets: Figure S2, Figure S3, Figure S4, Figure S5]
